# Supplementary material for: Computational NMR Study of Cryptolepis Alkaloids: Could the Structural Misassignment of Cryptospirolepine Have Been Avoided?
Source: Int J Mol Sci. 2025 Feb 27;26(5):2112. doi: 10.3390/ijms26052112 (PMC11900956; doi:10.3390/ijms26052112)
Supplement: Supplementary file 1 [file ijms-26-02112-s001.zip]

Archive with 1 entries (1 files):
- ijms-3446970-supplementary.pdf
